# Supplementary material for: Understand the Potential Role of Aureobasidium pullulans, a Resident Microorganism From Grapevine, to Prevent the Infection Caused by Diplodia seriata
Source: Front Microbiol. 2018 Dec 11;9:3047. doi: 10.3389/fmicb.2018.03047 (PMC6297368; doi:10.3389/fmicb.2018.03047)
Supplement: Supplementary file 1 [file Table_1.XLSX]

## Sheet: Leaves
Table S1: Melting curves and melting peaks for each gene in analysis in leaves. Herein, results of some samples from qPCR runs are presented.
Gene	Melt curve and melt peak of each gene (leaves samples)
EF1
39 SRP
Gluc
PR6
Hahl
HSP
GST5

## Sheet: Green stem
Table S1: Melting curves and melting peaks for each gene in analysis in green stems. Herein, results of some samples from qPCR runs are presented.
Gene	Melt curve and melt peak of each gene (green stem samples)
ADH2
60 SRP
Gluc
Hahl
HSP
STS
fascAGP
PIP2.2
